# Supplementary material for: Genome-wide analysis of the WOX gene family and function exploration of RhWOX331 in rose (R. ‘The Fairy’)
Source: Front Plant Sci. 2024 Sep 3;15:1461322. doi: 10.3389/fpls.2024.1461322 (PMC11405225; doi:10.3389/fpls.2024.1461322)
Supplement: Supplementary file 4 [file Table1.xlsx]

## Sheet: Sheet1
Sequence ID	Gene name	Number of Amino Acid	Molecular Weight	Theoretical pI	Instability Index	Aliphatic Index	Grand Average of Hydropathicity	branch	Motif
RcHm_v2.0_Chr7g0215711	RcWOX372	191	22001	8.98	60.25	65.81	-0.841	Ancient Clade	20、15、10
RcHm_v2.0_Chr2g0097121	RcWOX38	274	31057.6	5.37	57.67	60.84	-0.912	Ancient Clade	15、10
RcHm_v2.0_Chr5g0009691	RcWOX316	400	43662.6	8.7	57.5	60.95	-0.56	Intermediate Clade	15、10
RcHm_v2.0_Chr3g0495921	RcWOX308	268	28971.2	5.63	65.56	62.2	-0.449	Intermediate Clade	15、10、14
RcHm_v2.0_Chr5g0062001	RcWOX318	247	28111.9	8.65	79.49	64.86	-0.651	Wus Clade	15、10
RcHm_v2.0_Chr3g0450831	RcWOX271	138	15909.8	9.79	67.21	61.45	-0.894	Wus Clade	15、10、20
RcHm_v2.0_Chr3g0450921	RcWOX272	138	15816.8	10.06	69.26	62.17	-0.875	Wus Clade	15、10、20
RcHm_v2.0_Chr3g0450741	RcWOX270	319	36459.5	8.99	59.11	62.38	-0.863	Wus Clade	15、10、20、19、2
RcHm_v2.0_Chr2g0140271	RcWOX185	133	15404.3	10.24	86.47	54.29	-1.119	Wus Clade	15、10、20
RcHm_v2.0_Chr6g0283101	RcWOX332	128	14933.7	10.02	79.09	59.38	-1.048	Wus Clade	15、10、20
RcHm_v2.0_Chr6g0282911	RcWOX331	320	36818.6	9.26	71.38	62.5	-0.829	Wus Clade	15、10、20、19
RcHm_v2.0_Chr4g0441541	RcWOX315	279	32246.9	5.93	64	58.35	-0.892	Wus Clade	15、10、20、19
RcHm_v2.0_Chr4g0441531	RcWOX314	257	29866.3	6.98	74.19	58.4	-1.037	Wus Clade	15、10、20、19
RcHm_v2.0_Chr1g0369521	RcWOX20	183	20915.6	9.06	54.25	64.43	-0.732	Wus Clade	15、10、11
RcHm_v2.0_Chr7g0178511	RcWOX335	386	44655.9	8.85	63.92	56.63	-1.008	Wus Clade	15、10
RcHm_v2.0_Chr5g0063891	RcWOX319	263	29256.7	7.72	56.63	62.28	-0.703	Wus Clade	15、10
RcHm_v2.0_Chr6g0308351	RcWOX334	229	25902.4	9.3	63.77	60.48	-0.84	Wus Clade	15、10
RcHm_v2.0_Chr4g0424371	RcWOX312	173	19352.6	6.31	53.15	71.5	-0.705	Ⅰ	1、17、7、2、8、4
RcHm_v2.0_Chr3g0455971	RcWOX275	81	9865.38	9.7	55.61	75.68	-1.023	Ⅰ	1、17
RcHm_v2.0_Chr5g0069751	RcWOX321	158	17843.2	9.16	49.11	73.99	-0.699	Ⅰ	1、17、7、2、8
RcHm_v2.0_Chr1g0325171	RcWOX7	174	19702.3	7.73	64.14	65.52	-0.837	Ⅰ	5、11、1、17、7、2、4
RcHm_v2.0_Chr3g0459501	RcWOX282	170	19068.5	9.23	50.1	67.59	-0.726	Ⅰ	1、17、7、2、8、4
RcHm_v2.0_Chr1g0323021	RcWOX5	170	19183.7	9.28	47.71	67.59	-0.731	Ⅰ	1、17、7、2、8、4
RcHm_v2.0_Chr5g0028631	RcWOX317	168	18983.5	9.52	43.49	67.8	-0.608	Ⅱ	1、17、7、2、8、4
RcHm_v2.0_Chr2g0130271	RcWOX140	168	19123.8	9.87	48.41	67.8	-0.698	Ⅱ	1、17、7、2、4
RcHm_v2.0_Chr2g0106981	RcWOX40	177	20199.8	9.42	56.21	65.54	-0.855	Ⅱ	5、11、1、17、2、8、4
RcHm_v2.0_Chr7g0190751	RcWOX348	176	20056.7	9.54	60.55	60.91	-0.852	Ⅱ	5、11、1、17、2、4
RcHm_v2.0_Chr2g0155121	RcWOX220	176	20072.7	9.54	58.05	63.12	-0.822	Ⅱ	5、11、1、17、2、4
RcHm_v2.0_Chr6g0255231	RcWOX328	197	21987.7	9.56	47.82	60.91	-0.672	Ⅱ	5、11、1、12、14
RcHm_v2.0_Chr1g0360601	RcWOX10	224	25275	8.82	47.97	56.52	-0.796	Ⅱ	5、1、12、14、8、4
RcHm_v2.0_Chr5g0079911	RcWOX325	121	13868.7	9.79	49.83	67.69	-0.716	Ⅱ	1、12
RcHm_v2.0_Chr2g0085401	RcWOX37	94	11207.9	10.55	45.08	56.91	-0.984	Ⅱ	1、17
RcHm_v2.0_Chr1g0324491	RcWOX6	143	16350.5	9.95	55.74	58.67	-0.743	Ⅱ	5、11、1、12
RcHm_v2.0_Chr3g0480661	RcWOX307	192	21145.5	9.56	50.95	49.22	-0.701	Ⅱ	5、11、1、12、6
RcHm_v2.0_Chr2g0099501	RcWOX39	299	32872	6.95	44.52	43.38	-0.795	Ⅱ	5、11、1、12、14、6、2、8、4
RcHm_v2.0_Chr1g0365451	RcWOX12	249	27904.1	7.73	47.16	57.95	-0.697	Ⅱ	5、11、1、12、14、2、8、4
RcHm_v2.0_Chr6g0300091	RcWOX333	248	27909.2	7.72	56.47	52.7	-0.74	Ⅱ	5、11、1、12、14、2、4
RcHm_v2.0_Chr5g0076721	RcWOX324	249	27986.2	8.31	49.96	52.49	-0.793	Ⅱ	5、11、1、12、14、2、8、4
RcHm_v2.0_Chr5g0076711	RcWOX323	249	27986.2	8.31	49.96	52.49	-0.793	Ⅱ	5、11、1、12、14、2、8、4
RcHm_v2.0_Chr4g0394421	RcWOX309	131	15471.6	9.71	68.56	59.47	-0.953	Ⅱ	5、11、1、12
RcHm_v2.0_Chr3g0478111	RcWOX306	130	15280.4	9.73	62.11	57.69	-0.962	Ⅱ	5、1、12
RcHm_v2.0_Chr1g0314921	RcWOX1	130	15286.4	9.73	64.65	59.15	-0.924	Ⅱ	5、1、12
RcHm_v2.0_Chr1g0321251	RcWOX3	135	15834.5	10.12	65.36	85.93	-0.529	Ⅱ	5、11、1、12
RcHm_v2.0_Chr6g0250991	RcWOX327	143	16300.2	9.14	65.86	62.03	-0.785	Ⅱ	5、1、12
RcHm_v2.0_Chr5g0076691	RcWOX322	179	20444.3	9.96	50.44	66.48	-0.747	Ⅱ	5、11、1、12、14
RcHm_v2.0_Chr1g0381201	RcWOX32	139	16144.2	9.9	68.7	60.29	-0.937	Ⅱ	5、11、1、12
RcHm_v2.0_Chr7g0180191	RcWOX336	176	19417.7	6.52	56.56	58.12	-0.736	Ⅰ	5、15、10、97、2
RcHm_v2.0_Chr1g0319941	RcWOX2	252	27157.7	4.85	48.15	59.6	-0.622	Ⅲ	5、11、17、9、9、6、2、8、4
RcHm_v2.0_Chr4g0402011	RcWOX310	222	24260.8	4.88	39.58	62.84	-0.604	Ⅴ	5、11、17、9、9、6、2、8、4
RcHm_v2.0_Chr6g0247471	RcWOX326	222	24418.9	4.74	43.04	64.59	-0.703	Ⅴ	5、11、17、9、9、6、2、4
RcHm_v2.0_Chr4g0403391	RcWOX311	150	16819.7	8.79	39.77	67.6	-0.744	Ⅳ	5、11、1、3、9、7
RcHm_v2.0_Chr2g0134351	RcWOX165	243	26030.3	4.71	42.78	61.4	-0.687	Ⅳ	5、11、1、3、9、6、2、8、4
RcHm_v2.0_Chr3g0461411	RcWOX284	231	25297.9	5.04	48.54	69.22	-0.681	Ⅳ	13、5、11、1、3、9、2、8、4
RcHm_v2.0_Chr1g0379461	RcWOX31	223	24361.8	4.71	52.23	66.05	-0.669	Ⅳ	5、11、1、3、9、2、8、4
RcHm_v2.0_Chr3g0456271	RcWOX276	231	25226.8	5.13	51.76	69.26	-0.719	Ⅳ	13、5、11、1、3、9、2、8、4
RcHm_v2.0_Chr1g0381431	RcWOX33	231	25200.7	5.12	50.93	67.58	-0.742	Ⅳ	13、5、11、1、3、9、2、8、4
RcHm_v2.0_Chr2g0149401	RcWOX211	212	23438.8	4.85	50.39	63.96	-0.699	Ⅳ	5、11、1、3、7、7、2、8、4
RcHm_v2.0_Chr2g0124881	RcWOX80	192	21553	4.92	55.82	71.67	-0.67	Ⅳ	5、11、1、3、7、2、8、4
RcHm_v2.0_Chr3g0467691	RcWOX298	212	23507.9	4.94	45.06	68.54	-0.657	Ⅳ	5、11、1、3、9、7、2、8、4
RcHm_v2.0_Chr6g0260891	RcWOX329	212	23712.1	4.66	47.84	64.86	-0.758	Ⅳ	5、11、1、3、9、7、2、8、4
RcHm_v2.0_Chr1g0329051	RcWOX8	222	24512.9	4.56	43.47	63.69	-0.677	Ⅳ	5、11、1、3、9、7、2、8、4
RcHm_v2.0_Chr2g0127381	RcWOX118	110	12749.5	5.38	61.47	85.09	-0.575	Ⅳ	5、11、1
RcHm_v2.0_Chr1g0344211	RcWOX9	106	12388	5.36	66.75	76.42	-0.81	Ⅳ	13、5、11、1
RcHm_v2.0_Chr2g0152631	RcWOX217	212	23423.9	5.13	43.4	66.75	-0.719	Ⅳ	5、11、1、3、9、7、2、8、4
RcHm_v2.0_Chr7g0189051	RcWOX344	212	23729.3	5.15	38.54	70.85	-0.664	Ⅳ	5、11、1、3、9、7、2、8、4
RcHm_v2.0_Chr7g0183851	RcWOX339	212	23517	5.14	40.22	68.54	-0.691	Ⅳ	5、11、1、3、9、7、2、8、4
RcHm_v2.0_Chr1g0374751	RcWOX26	212	23497.9	5.03	39.52	63.96	-0.708	Ⅳ	5、11、1、3、9、7、2、8、4
RcHm_v2.0_Chr1g0364731	RcWOX11	215	23778.1	4.93	43.21	64.42	-0.723	Ⅳ	5、11、1、3、9、7、2、8、4
RcHm_v2.0_Chr2g0131181	RcWOX151	212	23539	5.14	41.96	65.8	-0.709	Ⅳ	5、11、1、3、9、7、2、8、4
RcHm_v2.0_Chr2g0130561	RcWOX144	212	23626.1	5.15	39.32	66.7	-0.708	Ⅳ	5、11、1、3、9、7、2、8、4
RcHm_v2.0_Chr2g0114251	RcWOX41	212	23550	5.03	40.3	67.17	-0.696	Ⅳ	5、11、1、3、9、7、2、8、4
RcHm_v2.0_Chr1g0365701	RcWOX14	212	23466	5.13	43.63	67.17	-0.663	Ⅳ	5、11、1、3、9、7、2、8、4
RcHm_v2.0_Chr2g0145561	RcWOX194	212	23506	5.03	41.87	66.7	-0.692	Ⅳ	5、11、1、3、9、7、2、8、4
RcHm_v2.0_Chr2g0130341	RcWOX141	212	23534	5.03	43.68	67.64	-0.692	Ⅳ	5、11、1、3、9、7、2、8、4
RcHm_v2.0_Chr2g0130501	RcWOX143	212	23532	4.84	40.22	67.64	-0.658	Ⅳ	5、11、1、3、9、7、2、8、4
RcHm_v2.0_Chr2g0147511	RcWOX204	212	23520	5.01	39.31	68.11	-0.666	Ⅳ	5、11、1、3、9、7、2、8、4
RcHm_v2.0_Chr2g0121201	RcWOX45	212	23490	5.03	41.96	67.64	-0.682	Ⅳ	5、11、1、3、9、7、2、8、4
RcHm_v2.0_Chr5g0064861	RcWOX320	212	23490	5.03	41.96	67.64	-0.682	Ⅳ	5、11、1、3、9、7、2、8、4
RcHm_v2.0_Chr1g0322991	RcWOX4	212	23558.1	4.93	41.65	69.01	-0.651	Ⅳ	5、11、1、3、9、7、2、8、4
RcHm_v2.0_Chr2g0135911	RcWOX171	186	21063.5	5.26	47.39	67.63	-0.709	Ⅳ	5、11、1、3、9、7、2
RcHm_v2.0_Chr2g0130101	RcWOX139	212	23716.2	5.14	43.31	67.64	-0.698	Ⅳ	5、11、1、3、9、7、2、8、4
RcHm_v2.0_Chr2g0142221	RcWOX187	212	23646.2	5.13	42.33	67.64	-0.698	Ⅳ	5、11、1、3、9、7、2、8、4
RcHm_v2.0_Chr7g0199831	RcWOX368	212	23571.1	5.15	40.98	69.48	-0.692	Ⅳ	5、11、1、3、9、7、2、8、4
RcHm_v2.0_Chr7g0193531	RcWOX351	212	23589.1	5.15	41.57	67.64	-0.701	Ⅳ	5、11、1、3、9、7、2、8、4
RcHm_v2.0_Chr2g0128751	RcWOX130	203	22568	5.13	39.69	64.38	-0.72	Ⅴ	5、1、3、7、2、8、4
RcHm_v2.0_Chr2g0128871	RcWOX131	204	23032.6	5.27	50.32	65.05	-0.811	Ⅴ	13、5、1、3、7、2、8、4
RcHm_v2.0_Chr2g0122361	RcWOX60	187	20771	5.12	43.5	63.16	-0.701	Ⅴ	5、1、3、7、2、8、4
RcHm_v2.0_Chr2g0138201	RcWOX179	187	20754.1	5.43	45.02	64.71	-0.664	Ⅴ	5、1、3、7、2、8、4
RcHm_v2.0_Chr2g0123341	RcWOX66	203	22713.3	4.94	50.36	65.37	-0.69	Ⅴ	13、5、1、3、7、2、8、4
RcHm_v2.0_Chr3g0464871	RcWOX295	187	20912.3	5.27	46.24	68.34	-0.63	Ⅴ	5、1、3、7、2、8、4
RcHm_v2.0_Chr2g0130751	RcWOX147	191	21369.7	5.02	47.62	65.86	-0.702	Ⅴ	5、1、3、7、2、8、4
RcHm_v2.0_Chr2g0171171	RcWOX254	207	23134.8	5.16	50.78	65.99	-0.724	Ⅴ	13、5、1、3、7、2、8、4
RcHm_v2.0_Chr2g0133491	RcWOX159	203	22707.3	5.16	49.52	65.37	-0.716	Ⅴ	13、5、1、3、7、2、8、4
RcHm_v2.0_Chr2g0121101	RcWOX43	187	20782.1	5.27	47.67	64.71	-0.695	Ⅴ	5、1、3、7、2、8、4
RcHm_v2.0_Chr2g0130621	RcWOX145	187	20755.1	5.12	47.22	64.71	-0.662	Ⅴ	5、1、3、7、2、8、4
RcHm_v2.0_Chr2g0131881	RcWOX153	203	22711.3	5.04	49.6	65.37	-0.693	Ⅴ	13、5、1、3、7、2、8、4
RcHm_v2.0_Chr2g0127271	RcWOX116	191	21227.5	5.13	48.35	63.35	-0.713	Ⅴ	5、1、3、7、2、8、4
RcHm_v2.0_Chr7g0201551	RcWOX371	187	20829.2	5.24	48.17	70.96	-0.611	Ⅴ	5、1、3、7、2、8、4
RcHm_v2.0_Chr2g0126461	RcWOX104	191	21241.6	5.24	51.78	67.43	-0.693	Ⅴ	5、1、3、7、2、8、4
RcHm_v2.0_Chr2g0122821	RcWOX65	191	21271.6	5.25	51.6	66.39	-0.707	Ⅴ	5、1、3、7、2、8、4
RcHm_v2.0_Chr1g0372721	RcWOX24	191	21401.8	5.29	48.83	67.43	-0.751	Ⅴ	5、1、3、7、2、8、4
RcHm_v2.0_Chr2g0136931	RcWOX174	191	21259.6	5.25	51.05	64.35	-0.735	Ⅴ	5、1、3、7、2、8、4
RcHm_v2.0_Chr3g0464701	RcWOX293	191	21290.7	5.28	49.81	66.39	-0.714	Ⅴ	5、1、3、7、2、8、4
RcHm_v2.0_Chr2g0162461	RcWOX234	191	21094.4	5.01	50.65	65.39	-0.686	Ⅴ	5、1、3、7、2、8、4
RcHm_v2.0_Chr2g0127111	RcWOX114	191	21163.5	5.13	50.65	65.39	-0.705	Ⅴ	5、1、3、7、2、8、4
RcHm_v2.0_Chr2g0126641	RcWOX106	191	21181.6	5.01	51.49	66.39	-0.669	Ⅴ	5、1、3、7、2、8、4
RcHm_v2.0_Chr2g0125821	RcWOX93	191	21215.5	5.11	50.85	65.39	-0.715	Ⅴ	5、1、3、7、2、8、4
RcHm_v2.0_Chr2g0133801	RcWOX160	191	21215.5	5.11	50.85	65.39	-0.715	Ⅳ	5、1、3、7、2、8、4
RcHm_v2.0_Chr7g0198701	RcWOX366	191	21185.5	5.11	50.85	65.92	-0.702	Ⅴ	5、1、3、7、2、8、4
RcHm_v2.0_Chr2g0136971	RcWOX175	191	21219.5	5.11	50.95	63.87	-0.707	Ⅴ	5、1、3、7、2、8、4
RcHm_v2.0_Chr3g0448761	RcWOX266	191	21271.6	5.25	51.16	66.39	-0.707	Ⅴ	5、1、3、7、2、8、4
RcHm_v2.0_Chr3g0448741	RcWOX265	186	20735.1	5.41	56.31	68.17	-0.685	Ⅴ	5、1、3、7、2、8
RcHm_v2.0_Chr2g0129721	RcWOX134	191	21273.6	5.25	50.21	65.39	-0.722	Ⅳ	5、1、3、7、2、8、4
RcHm_v2.0_Chr1g0371691	RcWOX23	191	21303.7	5.25	52.42	65.39	-0.701	Ⅳ	5、1、3、7、2、8、4
RcHm_v2.0_Chr1g0373691	RcWOX25	191	21243.6	5.25	51.5	65.39	-0.72	Ⅴ	5、1、3、7、2、8、4
RcHm_v2.0_Chr2g0124861	RcWOX79	191	21243.6	5.25	51.5	65.39	-0.72	Ⅴ	5、1、3、7、2、8、4
RcHm_v2.0_Chr2g0125451	RcWOX87	191	21243.6	5.25	51.5	65.39	-0.72	Ⅴ	5、1、3、7、2、8、4
RcHm_v2.0_Chr2g0127481	RcWOX120	191	21243.6	5.25	51.5	65.39	-0.72	Ⅴ	5、1、3、7、2、8、4
RcHm_v2.0_Chr2g0134381	RcWOX166	191	21243.6	5.25	51.5	65.39	-0.72	Ⅴ	5、1、3、7、2、8、4
RcHm_v2.0_Chr2g0135011	RcWOX167	191	21243.6	5.25	51.5	65.39	-0.72	Ⅴ	5、1、3、7、2、8、4
RcHm_v2.0_Chr2g0158921	RcWOX228	191	21243.6	5.25	51.5	65.39	-0.72	Ⅴ	5、1、3、7、2、8、4
RcHm_v2.0_Chr2g0163911	RcWOX236	191	21243.6	5.25	51.5	65.39	-0.72	Ⅴ	5、1、3、7、2、8、4
RcHm_v2.0_Chr2g0165711	RcWOX241	191	21243.6	5.25	51.5	65.39	-0.72	Ⅳ	5、1、3、7、2、8、4
RcHm_v2.0_Chr1g0376901	RcWOX28	191	21255.6	5.25	51.5	67.43	-0.693	Ⅴ	5、1、3、7、2、8、4
RcHm_v2.0_Chr7g0200721	RcWOX369	191	21315.6	5.14	51.47	65.39	-0.736	Ⅴ	5、1、3、7、2、8、4
RcHm_v2.0_Chr1g0370351	RcWOX21	207	23199.8	5.16	53.5	65.99	-0.745	Ⅴ	13、5、1、3、7、2、8、4
RcHm_v2.0_Chr2g0148581	RcWOX206	207	23199.8	5.16	53.5	65.99	-0.745	Ⅴ	13、5、1、3、7、2、8、4
RcHm_v2.0_Chr1g0371601	RcWOX22	207	23199.8	5.16	53.5	65.99	-0.745	Ⅴ	13、5、1、3、7、2、8、4
RcHm_v2.0_Chr3g0450611	RcWOX269	187	20882.2	4.91	48.32	65.72	-0.695	Ⅴ	5、1、3、7、2、8、4
RcHm_v2.0_Chr3g0462891	RcWOX289	187	20913.2	4.83	51.3	65.72	-0.697	Ⅴ	5、1、3、7、2、8、4
RcHm_v2.0_Chr2g0132391	RcWOX154	187	20833.1	4.75	50.19	65.72	-0.682	Ⅴ	5、1、3、7、2、8、4
RcHm_v2.0_Chr2g0127221	RcWOX115	189	21067.4	4.81	51.1	68.62	-0.629	Ⅳ	5、1、3、7、2、8、4
RcHm_v2.0_Chr2g0147201	RcWOX203	203	22555.9	4.92	42.89	64.38	-0.66	Ⅴ	5、1、3、9、7、2、8、4
RcHm_v2.0_Chr2g0127011	RcWOX111	203	22753.4	4.95	51.44	66.31	-0.695	Ⅴ	13、5、1、3、7、2、8、4
RcHm_v2.0_Chr2g0170901	RcWOX253	203	22537.9	4.93	45.54	64.38	-0.67	Ⅴ	5、1、3、9、7、2、8、4
RcHm_v2.0_Chr2g0129861	RcWOX136	203	22658	4.85	45.62	64.38	-0.692	Ⅴ	5、1、3、9、7、2、8、4
RcHm_v2.0_Chr0c31g0501381	RcWOX380	203	22612	4.85	46.23	64.38	-0.706	Ⅴ	5、1、3、9、7、2、8、4
RcHm_v2.0_Chr3g0469821	RcWOX301	203	22468.8	4.92	43.51	62.46	-0.71	Ⅴ	5、1、3、9、7、2、8、4
RcHm_v2.0_Chr2g0155421	RcWOX221	205	22891.3	5.02	43.74	67.07	-0.681	Ⅴ	5、1、3、9、7、2、8、4
RcHm_v2.0_Chr2g0146881	RcWOX202	203	22495.9	5.03	44.86	64.38	-0.675	Ⅴ	5、1、3、9、7、2、8、4
RcHm_v2.0_Chr3g0462491	RcWOX287	203	22495.9	5.03	44.86	64.38	-0.675	Ⅴ	5、1、3、9、7、2、8、4
RcHm_v2.0_Chr3g0449851	RcWOX268	203	22544.9	5.03	43.75	61.03	-0.722	Ⅴ	5、1、3、9、7、2、8、4
RcHm_v2.0_Chr2g0125951	RcWOX96	203	22595	5.15	44.44	64.38	-0.696	Ⅴ	5、1、3、9、7、2、8、4
RcHm_v2.0_Chr2g0165271	RcWOX239	203	22382.8	5.01	45.46	66.31	-0.661	Ⅴ	5、1、3、9、7、2、8、4
RcHm_v2.0_Chr2g0121261	RcWOX46	203	22526	5.13	44.33	66.31	-0.667	Ⅴ	5、1、3、9、7、2、8、4
RcHm_v2.0_Chr2g0122181	RcWOX57	203	22526	5.13	44.33	66.31	-0.667	Ⅴ	5、1、3、9、7、2、8、4
RcHm_v2.0_Chr2g0169451	RcWOX248	203	22526	5.13	44.33	66.31	-0.667	Ⅴ	5、1、3、9、7、2、8、4
RcHm_v2.0_Chr2g0124261	RcWOX72	203	22554	5.27	44.33	66.31	-0.672	Ⅳ	5、1、3、9、7、2、8、4
RcHm_v2.0_Chr7g0186381	RcWOX340	187	20808.1	4.9	47.81	67.81	-0.661	Ⅴ	5、1、3、7、2、8、4
RcHm_v2.0_Chr3g0462861	RcWOX288	187	20850.1	4.9	47.61	67.81	-0.664	Ⅳ	5、1、3、7、2、8、4
RcHm_v2.0_Chr7g0198171	RcWOX365	187	20824.2	5.26	45.18	67.81	-0.616	Ⅴ	5、1、3、7、2、8、4
RcHm_v2.0_Chr2g0158991	RcWOX229	187	20838.2	5.12	47.73	67.81	-0.631	Ⅴ	5、1、3、7、2、8、4
RcHm_v2.0_Chr2g0169811	RcWOX249	187	20792.1	5.12	49.26	68.34	-0.649	Ⅴ	5、1、3、7、2、8、4
RcHm_v2.0_Chr2g0126801	RcWOX110	203	22417.8	5.02	45.73	66.31	-0.648	Ⅳ	5、1、3、9、7、2、8、4
RcHm_v2.0_Chr2g0149121	RcWOX210	203	22514	5.41	43.04	68.18	-0.624	Ⅴ	5、1、3、9、7、2、8、4
RcHm_v2.0_Chr2g0125711	RcWOX92	203	22489.9	5.14	44.57	66.31	-0.676	Ⅳ	5、1、3、9、7、2、8、4
RcHm_v2.0_Chr2g0135621	RcWOX169	203	22509.8	4.91	42.28	66.31	-0.631	Ⅴ	5、1、3、9、7、2、8、4
RcHm_v2.0_Chr2g0124121	RcWOX70	203	22476.9	5.14	43.83	66.31	-0.663	Ⅴ	5、1、3、9、7、2、8、4
RcHm_v2.0_Chr2g0131011	RcWOX149	203	22476.9	5.14	43.83	66.31	-0.663	Ⅳ	5、1、3、9、7、2、8、4
RcHm_v2.0_Chr2g0145771	RcWOX195	203	22476.9	5.14	43.83	66.31	-0.663	Ⅴ	5、1、3、9、7、2、8、4
RcHm_v2.0_Chr1g0374771	RcWOX27	203	22606	5.14	43.83	66.31	-0.665	Ⅴ	5、1、3、9、7、2、8、4
RcHm_v2.0_Chr2g0121411	RcWOX50	203	22475.9	5.45	44.05	66.31	-0.665	Ⅴ	5、1、3、9、7、2、8、4
RcHm_v2.0_Chr3g0467561	RcWOX297	203	22537	5.14	42.88	66.31	-0.645	Ⅳ	5、1、3、9、7、2、8、4
RcHm_v2.0_Chr2g0121131	RcWOX44	203	22535.9	5.28	44.78	65.81	-0.677	Ⅴ	5、1、3、9、7、2、8、4
RcHm_v2.0_Chr7g0197961	RcWOX361	219	24433.2	5.18	45.6	66.8	-0.693	Ⅴ	13、5、1、3、9、7、2、8、4
RcHm_v2.0_Chr2g0124171	RcWOX71	203	22362.6	5.14	45.36	62.46	-0.728	Ⅴ	5、1、3、9、7、2、8、4
RcHm_v2.0_Chr2g0122031	RcWOX56	187	20980.3	5.28	50.45	63.64	-0.725	Ⅴ	5、1、3、7、2、8、4
RcHm_v2.0_Chr2g0132721	RcWOX156	187	20912.3	5.25	51.32	67.81	-0.694	Ⅴ	5、1、3、7、2、8、4
RcHm_v2.0_Chr7g0201031	RcWOX370	187	20813.2	5.11	52.43	67.81	-0.672	Ⅴ	5、1、3、7、2、8、4
RcHm_v2.0_Chr2g0126051	RcWOX99	187	20813.2	5.11	52.43	67.81	-0.672	Ⅴ	5、1、3、7、2、8、4
RcHm_v2.0_Chr3g0469431	RcWOX300	191	21256.6	5.12	53.35	67.43	-0.693	Ⅴ	5、1、3、7、2、8、4
RcHm_v2.0_Chr3g0462901	RcWOX290	187	20784.1	5.24	52.33	66.79	-0.684	Ⅴ	5、1、3、7、2、8、4
RcHm_v2.0_Chr2g0121451	RcWOX51	223	25302.3	5.77	54.28	70.4	-0.692	Ⅴ	13、5、1、3、7、2、8、4
RcHm_v2.0_Chr3g0464791	RcWOX294	187	20685	5.23	50.39	67.33	-0.653	Ⅴ	5、1、3、7、2、8、4
RcHm_v2.0_Chr2g0126791	RcWOX109	115	13348.2	9.17	57.11	72.09	-0.717	Ⅴ	5、1、3
RcHm_v2.0_Chr2g0123561	RcWOX68	90	10600.1	9.13	59.55	68.33	-0.88	Ⅴ	5、1
RcHm_v2.0_Chr2g0124641	RcWOX76	208	22822.1	4.79	54.11	59.57	-0.67	Ⅴ	5、1、3、6、2、8、4
RcHm_v2.0_Chr2g0133921	RcWOX161	224	24934.6	4.93	53.73	60.09	-0.723	Ⅴ	13、5、1、3、6、2、8、4
RcHm_v2.0_Chr2g0125611	RcWOX89	99	11303.9	10	74.82	62.12	-0.897	Ⅴ	13、5、1
RcHm_v2.0_Chr2g0127691	RcWOX121	209	23026.3	4.9	56.65	56.94	-0.731	Ⅴ	5、1、3、6、2、8、4
RcHm_v2.0_Chr2g0124341	RcWOX73	208	22990.4	5.12	48.6	59.09	-0.683	Ⅴ	5、1、3、6、2、8、4
RcHm_v2.0_Chr3g0456461	RcWOX278	208	22925.3	5.1	52.82	57.21	-0.701	Ⅴ	5、1、3、6、2、8、4
RcHm_v2.0_Chr2g0126341	RcWOX102	224	24908.6	5.03	53.05	58.35	-0.738	Ⅴ	13、5、1、3、6、2、8、4
RcHm_v2.0_Chr2g0162751	RcWOX235	208	23054.4	5	50.08	57.21	-0.7	Ⅴ	5、1、3、6、2、8、4
RcHm_v2.0_Chr2g0144741	RcWOX191	203	22462.8	5.25	49.7	56.21	-0.72	Ⅴ	1、3、6、2、8、4
RcHm_v2.0_Chr3g0461511	RcWOX285	224	24960.6	4.85	55.08	58.35	-0.743	Ⅳ	13、5、1、3、6、2、8、4
RcHm_v2.0_Chr1g0379021	RcWOX30	208	23016.4	4.9	53.36	59.09	-0.694	Ⅳ	5、1、3、6、2、8、4
RcHm_v2.0_Chr1g0367951	RcWOX17	208	22812.1	4.96	49.75	59.09	-0.65	Ⅴ	5、1、3、6、2、4
RcHm_v2.0_Chr3g0467841	RcWOX299	208	22942.3	4.99	50.23	60.48	-0.67	Ⅴ	5、1、3、6、2、8、4
RcHm_v2.0_Chr7g0196911	RcWOX360	208	22856.1	4.88	49.59	59.57	-0.675	Ⅴ	5、1、3、6、2、8、4
RcHm_v2.0_Chr7g0190271	RcWOX346	208	22884.2	4.99	50.19	59.57	-0.68	Ⅴ	5、1、3、6、2、8、4
RcHm_v2.0_Chr2g0121381	RcWOX49	208	23019.4	4.91	51.49	58.61	-0.693	Ⅴ	5、1、3、6、2、8、4
RcHm_v2.0_Chr2g0143261	RcWOX189	208	23060.4	4.9	52.69	58.13	-0.711	Ⅳ	5、1、3、6、2、8、4
RcHm_v2.0_Chr2g0170781	RcWOX252	208	22912.2	4.79	48.76	59.52	-0.658	Ⅳ	5、1、3、6、2、8、14
RcHm_v2.0_Chr2g0130391	RcWOX142	208	22945.2	4.79	46.86	58.13	-0.691	Ⅴ	5、1、3、6、2、8、4
RcHm_v2.0_Chr2g0151821	RcWOX214	208	22988.3	4.9	51.25	58.61	-0.696	Ⅴ	5、1、3、6、2、8、4
RcHm_v2.0_Chr2g0151811	RcWOX213	208	22988.3	4.9	51.25	58.61	-0.696	Ⅴ	5、1、3、6、2、8、4
RcHm_v2.0_Chr2g0172831	RcWOX258	224	24929.6	4.85	52.51	60.94	-0.695	Ⅴ	13、5、1、3、6、2、8、4
RcHm_v2.0_Chr1g0383621	RcWOX36	208	22961.3	4.9	50.6	58.13	-0.693	Ⅴ	5、1、3、6、2、8、4
RcHm_v2.0_Chr2g0125051	RcWOX81	208	22961.3	4.9	50.6	58.13	-0.693	Ⅴ	5、1、3、6、2、8、24
RcHm_v2.0_Chr2g0128061	RcWOX124	208	22961.3	4.9	50.6	58.13	-0.693	Ⅴ	5、1、3、6、2、8、25
RcHm_v2.0_Chr2g0122471	RcWOX62	208	22936.3	4.9	52.42	60	-0.654	Ⅳ	5、1、3、6、2、8、26
RcHm_v2.0_Chr2g0128171	RcWOX126	208	23062.4	4.9	51.82	58.13	-0.71	Ⅴ	5、1、3、6、2、8、27
RcHm_v2.0_Chr1g0369471	RcWOX19	208	22962.3	4.98	49.08	58.13	-0.692	Ⅴ	5、1、3、6、2、8、28
RcHm_v2.0_Chr2g0149001	RcWOX209	208	23090.5	5	50.6	58.13	-0.714	Ⅴ	5、1、3、6、2、8、29
RcHm_v2.0_Chr2g0126701	RcWOX108	208	23031.4	4.81	51.14	60	-0.683	Ⅴ	5、1、3、6、2、8、30
RcHm_v2.0_Chr2g0122751	RcWOX64	144	16123.9	6.58	48.99	59.58	-0.729	Ⅴ	5、1、3、6
RcHm_v2.0_Chr4g0436281	RcWOX313	191	21504.8	5.12	45	61.78	-0.808	Ⅴ	5、1、3、7、2、8、4
RcHm_v2.0_Chr2g0139031	RcWOX180	187	20993.2	4.98	45.68	66.2	-0.76	Ⅴ	5、1、3、7、2、8、4
RcHm_v2.0_Chr2g0165281	RcWOX240	211	23638.2	5.04	43.4	65.17	-0.738	Ⅴ	18、5、1、3、9、7、2、8、4
RcHm_v2.0_Chr1g0382111	RcWOX34	217	24413.2	4.84	41.73	73.23	-0.574	Ⅴ	5、1、3、9、7、2、8、4
RcHm_v2.0_Chr3g0461201	RcWOX283	187	20978.2	4.88	43.96	67.27	-0.731	Ⅴ	5、1、3、7、2、8、4
RcHm_v2.0_Chr2g0146701	RcWOX201	191	21359.6	5.24	46.75	66.91	-0.775	Ⅴ	5、1、3、7、2、8、4
RcHm_v2.0_Chr2g0125691	RcWOX91	195	21932.4	5.13	44.74	67.54	-0.737	Ⅴ	18、5、1、3、7、2、8、4
RcHm_v2.0_Chr2g0129961	RcWOX137	203	22619	5.44	40.05	63.89	-0.762	Ⅴ	5、1、3、9、7、2、8、4
RcHm_v2.0_Chr0c21g0500361	RcWOX376	211	23603.1	5.15	42.14	65.64	-0.741	Ⅴ	18、5、1、3、9、7、2、8、4
RcHm_v2.0_Chr2g0157801	RcWOX226	203	22628.9	5.25	42.26	63.89	-0.759	Ⅴ	5、1、3、9、7、2、8、4
RcHm_v2.0_Chr2g0152651	RcWOX218	203	22709.1	5.12	42.28	63.89	-0.725	Ⅳ	5、1、3、9、7、2、8、4
RcHm_v2.0_Chr1g0366571	RcWOX16	187	20894.2	5.11	47.11	64.17	-0.765	Ⅴ	5、1、3、7、2、8、4
RcHm_v2.0_Chr2g0121971	RcWOX55	187	20894.2	5.11	47.11	64.17	-0.765	Ⅴ	5、1、3、7、2、8、4
RcHm_v2.0_Chr1g0368811	RcWOX18	187	20894.2	5.11	47.11	64.17	-0.765	Ⅴ	5、1、3、7、2、8、4
RcHm_v2.0_Chr7g0198051	RcWOX362	187	20966.2	5.01	47.56	64.17	-0.781	Ⅴ	5、1、3、7、2、8、4
RcHm_v2.0_Chr7g0198081	RcWOX364	187	20966.2	5.01	47.56	64.17	-0.781	Ⅴ	5、1、3、7、2、8、4
RcHm_v2.0_Chr7g0198071	RcWOX363	187	20966.2	5.01	47.56	64.17	-0.781	Ⅴ	5、1、3、7、2、8、4
RcHm_v2.0_Chr3g0470331	RcWOX304	191	21506.8	5.24	46.39	62.77	-0.806	Ⅴ	5、1、3、7、2、8、4
RcHm_v2.0_Chr2g0171501	RcWOX255	187	21027.3	5.26	43.8	61.55	-0.803	Ⅴ	5、1、3、7、2、8、4
RcHm_v2.0_Chr7g0190741	RcWOX347	191	21450.7	5.24	46.63	60.79	-0.831	Ⅴ	5、1、3、7、2、8、4
RcHm_v2.0_Chr2g0129741	RcWOX135	191	21557.8	5.13	46.14	60.79	-0.856	Ⅴ	5、1、3、7、2、8、4
RcHm_v2.0_Chr2g0128391	RcWOX128	191	21557.8	5.13	46.14	60.79	-0.856	Ⅴ	5、1、3、7、2、8、4
RcHm_v2.0_Chr3g0469851	RcWOX302	195	21990.5	5.83	48.34	65.54	-0.761	Ⅴ	18、5、1、3、7、2、8、4
RcHm_v2.0_Chr2g0176731	RcWOX262	191	21500.8	5.25	47.62	63.82	-0.832	Ⅴ	5、1、3、7、2、8、4
RcHm_v2.0_Chr2g0125141	RcWOX83	191	21336.6	5.12	46.78	62.83	-0.811	Ⅴ	5、1、3、7、2、8、4
RcHm_v2.0_Chr2g0121351	RcWOX48	191	21446.8	5.24	50.74	63.3	-0.807	Ⅴ	5、1、3、7、2、8、4
RcHm_v2.0_Chr2g0155711	RcWOX223	187	20914.2	5.23	47.81	64.17	-0.775	Ⅴ	5、1、3、7、2、8、4
RcHm_v2.0_Chr2g0176251	RcWOX261	187	20914.2	5.23	47.81	64.17	-0.775	Ⅳ	5、1、3、7、2、8、4
RcHm_v2.0_Chr3g0465591	RcWOX296	187	20886.1	5.09	49.3	64.17	-0.77	Ⅴ	5、1、3、7、2、8、4
RcHm_v2.0_Chr2g0170181	RcWOX250	191	21409.7	5.37	48.93	62.83	-0.822	Ⅴ	5、1、3、7、2、8、4
RcHm_v2.0_Chr2g0156321	RcWOX225	191	21446.7	5.24	46.84	62.3	-0.839	Ⅴ	5、1、3、7、2、8、4
RcHm_v2.0_Chr2g0156101	RcWOX224	191	21335.6	5.26	47.12	62.3	-0.822	Ⅳ	5、1、3、7、2、8、4
RcHm_v2.0_Chr2g0161671	RcWOX232	191	21358.6	5.24	49.81	62.83	-0.82	Ⅳ	5、1、3、7、2、8、4
RcHm_v2.0_Chr2g0150261	RcWOX212	191	21257.6	5.4	49.37	64.87	-0.763	Ⅲ	5、1、3、7、2、8、4
RcHm_v2.0_Chr7g0199681	RcWOX367	191	21306.5	5.12	48.08	62.83	-0.809	Ⅳ	5、1、3、7、2、8、4
RcHm_v2.0_Chr2g0175071	RcWOX260	191	21276.5	5.12	48.08	63.35	-0.796	Ⅴ	5、1、3、7、2、8、4
RcHm_v2.0_Chr2g0134171	RcWOX163	188	21123.4	5.24	49.34	65.9	-0.813	Ⅴ	5、1、3、7、2、8、4
RcHm_v2.0_Chr2g0171931	RcWOX256	188	21081.4	5.24	52.63	63.83	-0.806	Ⅴ	5、1、3、7、2、8、4
RcHm_v2.0_Chr2g0147781	RcWOX205	190	21279.5	5.23	48.98	63.16	-0.782	Ⅳ	5、1、3、7、2、8、4
RcHm_v2.0_Chr2g0125201	RcWOX84	140	16005.7	7.84	42.74	59.21	-0.978	Ⅴ	5、1、3、7
RcHm_v2.0_Chr3g0456381	RcWOX277	191	21398.7	5.24	48.93	64.87	-0.796	Ⅴ	5、1、3、7、2、8、4
RcHm_v2.0_Chr2g0124731	RcWOX77	188	21141.4	5.24	50	63.83	-0.827	Ⅴ	5、1、3、7、2、8、4
RcHm_v2.0_Chr2g0131871	RcWOX152	188	21141.4	5.24	50	63.83	-0.827	Ⅴ	5、1、3、7、2、8、4
RcHm_v2.0_Chr2g0132661	RcWOX155	188	21141.4	5.24	50	63.83	-0.827	Ⅴ	5、1、3、7、2、8、4
RcHm_v2.0_Chr7g0194191	RcWOX354	188	21141.4	5.24	50	63.83	-0.827	Ⅴ	5、1、3、7、2、8、4
RcHm_v2.0_Chr2g0138031	RcWOX178	188	21215.5	5.25	50.45	63.83	-0.807	Ⅴ	5、1、3、7、2、8、4
RcHm_v2.0_Chr7g0195951	RcWOX356	191	21418.7	5.24	45.57	62.83	-0.84	Ⅴ	5、1、3、7、2、8、4
RcHm_v2.0_Chr0c31g0501361	RcWOX379	199	22341.8	5.14	50.32	64.22	-0.807	Ⅴ	18、5、1、3、7、2、8、4
RcHm_v2.0_Chr7g0193851	RcWOX352	191	21388.6	5.1	47.49	62.3	-0.831	Ⅴ	5、1、3、7、2、8、4
RcHm_v2.0_Chr2g0126441	RcWOX103	191	21358.6	5.1	48.28	62.83	-0.818	Ⅴ	5、1、3、7、2、8、4
RcHm_v2.0_Chr2g0139341	RcWOX183	191	21385.7	5.59	47.48	62.83	-0.826	Ⅴ	5、1、3、7、2、8、4
RcHm_v2.0_Chr2g0139331	RcWOX182	191	21385.7	5.59	47.48	62.83	-0.826	Ⅴ	5、1、3、7、2、8、4
RcHm_v2.0_Chr3g0458791	RcWOX281	191	21416.7	5.24	48.73	62.83	-0.826	Ⅴ	5、1、3、7、2、8、4
RcHm_v2.0_Chr2g0148841	RcWOX207	191	21402.6	5.24	51.23	62.3	-0.837	Ⅴ	5、1、3、7、2、8、4
RcHm_v2.0_Chr7g0180431	RcWOX337	191	21402.6	5.24	51.23	62.3	-0.837	Ⅴ	5、1、3、7、2、8、4
RcHm_v2.0_Chr2g0148961	RcWOX208	191	21402.6	5.24	51.23	62.3	-0.837	Ⅴ	5、1、3、7、2、8、4
RcHm_v2.0_Chr2g0165241	RcWOX238	199	22454.9	5.42	50.02	64.22	-0.833	Ⅴ	18、5、1、3、7、2、8、4
RcHm_v2.0_Chr2g0121651	RcWOX52	191	21386.6	5.24	48.93	62.83	-0.824	Ⅳ	5、1、3、7、2、8、4
RcHm_v2.0_Chr2g0124741	RcWOX78	191	21386.6	5.24	48.93	62.83	-0.824	Ⅴ	5、1、3、7、2、8、4
RcHm_v2.0_Chr2g0125231	RcWOX85	191	21386.6	5.24	48.93	62.83	-0.824	Ⅴ	5、1、3、7、2、8、4
RcHm_v2.0_Chr2g0125321	RcWOX86	191	21386.6	5.24	48.93	62.83	-0.824	Ⅴ	5、1、3、7、2、8、4
RcHm_v2.0_Chr2g0125971	RcWOX97	191	21386.6	5.24	48.93	62.83	-0.824	Ⅴ	5、1、3、7、2、8、4
RcHm_v2.0_Chr2g0126271	RcWOX100	191	21386.6	5.24	48.93	62.83	-0.824	Ⅴ	5、1、3、7、2、8、4
RcHm_v2.0_Chr2g0136421	RcWOX173	191	21386.6	5.24	48.93	62.83	-0.824	Ⅴ	5、1、3、7、2、8、4
RcHm_v2.0_Chr3g0453271	RcWOX273	191	21386.6	5.24	48.93	62.83	-0.824	Ⅴ	5、1、3、7、2、8、4
RcHm_v2.0_Chr7g0193021	RcWOX349	191	21386.6	5.24	48.93	62.83	-0.824	Ⅴ	5、1、3、7、2、8、4
RcHm_v2.0_Chr3g0447841	RcWOX263	191	21400.7	5.23	45.28	63.82	-0.811	Ⅴ	5、1、3、7、2、8、4
RcHm_v2.0_Chr2g0137241	RcWOX176	191	21371.7	5.24	50.02	64.87	-0.785	Ⅴ	5、1、3、7、2、8、4
RcHm_v2.0_Chr2g0125571	RcWOX88	191	21376.6	5.24	50.22	62.83	-0.819	Ⅴ	5、1、3、7、2、8、4
RcHm_v2.0_Chr3g0464391	RcWOX292	191	21346.6	5.39	47.01	64.35	-0.779	Ⅴ	5、1、3、7、2、8、4
RcHm_v2.0_Chr2g0131161	RcWOX150	191	21485.8	5.41	49.5	62.83	-0.845	Ⅴ	5、1、3、7、2、8、4
RcHm_v2.0_Chr2g0166781	RcWOX245	191	21317.5	5.1	49.94	62.83	-0.804	Ⅴ	5、1、3、7、2、8、4
RcHm_v2.0_Chr7g0182691	RcWOX338	199	22327.8	5.12	50.94	64.22	-0.807	Ⅴ	18、5、1、3、7、2、8、4
RcHm_v2.0_Chr0c31g0501281	RcWOX377	191	21333.6	5.1	47.02	62.83	-0.787	Ⅴ	5、1、3、7、2、8、4
RcHm_v2.0_Chr7g0196831	RcWOX359	187	20875.2	5.11	48.94	65.19	-0.763	Ⅴ	5、1、3、7、2、8、4
RcHm_v2.0_Chr2g0172151	RcWOX257	187	20857.1	4.98	50.26	65.19	-0.756	Ⅴ	5、1、3、7、2、8、4
RcHm_v2.0_Chr2g0158491	RcWOX227	187	20958.2	5.1	48.89	63.64	-0.804	Ⅴ	5、1、3、7、2、8、4
RcHm_v2.0_Chr2g0141451	RcWOX186	187	20958.2	4.89	51.22	64.17	-0.802	Ⅴ	5、1、3、7、2、8、4
RcHm_v2.0_Chr6g0273091	RcWOX330	187	21055.4	5.24	53.73	65.19	-0.799	Ⅴ	5、1、3、7、2、8、4
RcHm_v2.0_Chr2g0164891	RcWOX237	187	20945.2	5.23	49.91	65.19	-0.773	Ⅴ	5、1、3、7、2、8、4
RcHm_v2.0_Chr7g0196551	RcWOX358	187	21032.2	4.9	45.79	61.02	-0.796	Ⅴ	18、5、1、3、7、2、8、4
RcHm_v2.0_Chr2g0127451	RcWOX119	195	22018.5	5.12	47.16	64.51	-0.788	Ⅴ	5、1、3、7、2、8、4
RcHm_v2.0_Chr2g0165811	RcWOX242	187	21040.3	4.9	46.3	64.65	-0.762	Ⅴ	5、1、3、7、2、8、4
RcHm_v2.0_Chr2g0129451	RcWOX133	187	20998.2	4.9	46.96	63.1	-0.787	Ⅴ	5、1、3、7、2、8、4
RcHm_v2.0_Chr3g0462241	RcWOX286	179	20056.3	4.98	43.17	65.36	-0.7	Ⅴ	11、5、1、3、7、2、8、4
RcHm_v2.0_Chr3g0458661	RcWOX280	187	20984.2	4.88	46.96	63.1	-0.787	Ⅴ	5、1、3、7、2、8、4
RcHm_v2.0_Chr2g0122291	RcWOX59	187	20951.1	4.88	45.18	65.19	-0.767	Ⅴ	5、1、3、7、2、8、4
RcHm_v2.0_Chr2g0168521	RcWOX246	187	20979.2	4.99	45.84	65.19	-0.773	Ⅴ	5、1、3、7、2、8、4
RcHm_v2.0_Chr2g0160791	RcWOX230	162	18344.4	5.47	36.55	63.21	-0.897	Ⅴ	5、1、3、9
RcHm_v2.0_Chr2g0122411	RcWOX61	187	21021.2	5.1	42.24	63.1	-0.832	Ⅴ	5、1、3、7、2、8、4
RcHm_v2.0_Chr2g0145881	RcWOX197	208	23143.4	4.8	44.91	58.61	-0.794	Ⅴ	5、1、3、6、2、8、4
RcHm_v2.0_Chr3g0470081	RcWOX303	209	23264.6	5.09	48.57	55.5	-0.779	Ⅴ	5、1、3、6、2、8、4
RcHm_v2.0_Chr2g0122511	RcWOX63	208	23056.3	4.88	51.27	58.13	-0.763	Ⅴ	5、1、3、6、2、8、4
RcHm_v2.0_Chr2g0135931	RcWOX172	208	23046.3	4.78	47.64	56.25	-0.771	Ⅳ	5、1、3、6、2、8、4
RcHm_v2.0_Chr2g0121321	RcWOX47	208	23046.3	4.78	47.64	56.25	-0.771	Ⅴ	5、1、3、6、2、8、4
RcHm_v2.0_Chr2g0170211	RcWOX251	208	23075.3	4.98	49.41	54.86	-0.8	Ⅴ	5、1、3、6、2、8、4
RcHm_v2.0_Chr2g0121801	RcWOX53	208	23145.5	4.96	49.44	57.64	-0.768	Ⅴ	5、1、3、6、2、8、4
RcHm_v2.0_Chr7g0196301	RcWOX357	208	23131.4	4.88	47.1	55.77	-0.801	Ⅳ	5、1、3、6、2、8、4
RcHm_v2.0_Chr2g0128051	RcWOX123	260	29157.5	5.7	54.26	64.12	-0.648	Ⅴ	16、5、1、3、6、2、8、4
RcHm_v2.0_Chr2g0134281	RcWOX164	216	24172.7	5.01	48.48	57.31	-0.798	Ⅴ	18、5、1、3、6、2、8、4
RcHm_v2.0_Chr2g0128181	RcWOX127	208	23332.7	4.99	47.52	55.77	-0.81	Ⅴ	5、1、3、6、2、8、4
RcHm_v2.0_Chr2g0145831	RcWOX196	208	23041.3	4.78	46.76	55.77	-0.75	Ⅴ	5、1、3、6、2、8、4
RcHm_v2.0_Chr2g0127021	RcWOX112	208	23104.4	4.88	48.24	55.77	-0.788	Ⅴ	5、1、3、6、2、8、4
RcHm_v2.0_Chr2g0124361	RcWOX74	208	23104.4	4.88	48.24	55.77	-0.788	Ⅴ	5、1、3、6、2、8、4
RcHm_v2.0_Chr1g0377271	RcWOX29	208	23104.4	4.88	48.24	55.77	-0.788	Ⅴ	5、1、3、6、2、8、4
RcHm_v2.0_Chr2g0126611	RcWOX105	208	23104.4	4.88	48.24	55.77	-0.788	Ⅴ	5、1、3、6、2、8、4
RcHm_v2.0_Chr2g0134031	RcWOX162	208	23104.4	4.88	48.24	55.77	-0.788	Ⅴ	5、1、3、6、2、8、4
RcHm_v2.0_Chr2g0144841	RcWOX192	208	23104.4	4.88	48.24	55.77	-0.788	Ⅴ	5、1、3、6、2、8、4
RcHm_v2.0_Chr3g0463871	RcWOX291	208	23104.4	4.88	48.24	55.77	-0.788	Ⅴ	5、1、3、6、2、8、4
RcHm_v2.0_Chr2g0145021	RcWOX193	260	29115.5	5.47	54.97	64.12	-0.644	Ⅳ	16、5、1、3、6、2、8、4
RcHm_v2.0_Chr1g0365611	RcWOX13	208	23104.4	4.88	48.24	55.77	-0.788	Ⅴ	5、1、3、6、2、8、4
RcHm_v2.0_Chr2g0125111	RcWOX82	208	23104.4	4.88	48.24	55.77	-0.788	Ⅳ	5、1、3、6、2、8、4
RcHm_v2.0_Chr2g0133461	RcWOX158	208	23104.4	4.88	48.24	55.77	-0.788	Ⅴ	5、1、3、6、2、8、4
RcHm_v2.0_Chr2g0144171	RcWOX190	208	23104.4	4.88	48.24	55.77	-0.788	Ⅴ	5、1、3、6、2、8、4
RcHm_v2.0_Chr2g0146081	RcWOX198	208	23104.4	4.88	48.24	55.77	-0.788	Ⅴ	5、1、3、6、2、8、4
RcHm_v2.0_Chr7g0187061	RcWOX341	208	23104.4	4.88	48.24	55.77	-0.788	Ⅴ	5、1、3、6、2、8、4
RcHm_v2.0_Chr2g0166561	RcWOX243	208	23134.4	4.88	48.05	55.77	-0.79	Ⅴ	5、1、3、6、2、8、4
RcHm_v2.0_Chr2g0126291	RcWOX101	282	31223.9	4.78	49.34	69.82	-0.422	Ⅳ	16、5、1、3、6、2、8、4
RcHm_v2.0_Chr0c31g0501321	RcWOX378	216	24017.4	4.81	50.51	56.44	-0.785	Ⅴ	5、1、3、6、2、8、4
RcHm_v2.0_Chr2g0127071	RcWOX113	208	23088.3	4.88	47.31	55.77	-0.804	Ⅴ	5、1、3、6、2、8、4
RcHm_v2.0_Chr7g0194081	RcWOX353	208	23088.3	4.88	47.31	55.77	-0.804	Ⅴ	5、1、3、6、2、8、4
RcHm_v2.0_Chr2g0130631	RcWOX146	208	23088.3	4.88	47.31	55.77	-0.804	Ⅴ	5、1、3、6、2、8、4
RcHm_v2.0_Chr2g0155541	RcWOX222	208	23018.2	4.77	47.86	55.34	-0.786	Ⅴ	5、1、3、6、2、8、4
RcHm_v2.0_Chr2g0135501	RcWOX168	208	23026.3	4.88	48.63	57.69	-0.769	Ⅳ	5、1、3、6、2、8、4
RcHm_v2.0_Chr2g0161631	RcWOX231	208	23004.2	4.87	48.5	57.21	-0.771	Ⅳ	5、1、3、6、2、8、4
RcHm_v2.0_Chr1g0366061	RcWOX15	216	24155.6	5	48.18	58.24	-0.78	Ⅴ	18、5、1、3、6、2、8、4
RcHm_v2.0_Chr2g0130061	RcWOX138	208	23057.3	4.98	47.83	56.73	-0.787	Ⅴ	5、1、3、6、2、8、4
RcHm_v2.0_Chr2g0168891	RcWOX247	208	22999.2	5.09	47.49	56.73	-0.772	Ⅴ	5、1、3、6、2、8、4
RcHm_v2.0_Chr2g0120951	RcWOX42	208	23015.2	5.09	49.61	56.25	-0.785	Ⅳ	5、1、3、6、2、8、4
RcHm_v2.0_Chr2g0135821	RcWOX170	208	22997.3	5.09	49.42	60.96	-0.709	Ⅴ	5、1、3、6、2、8、4
RcHm_v2.0_Chr2g0130921	RcWOX148	208	23028.2	4.98	45.34	57.69	-0.772	Ⅴ	5、1、3、6、2、8、4
RcHm_v2.0_Chr2g0126671	RcWOX107	208	23027.3	4.98	47.83	57.21	-0.775	Ⅴ	5、1、3、6、2、8、4
RcHm_v2.0_Chr2g0128991	RcWOX132	208	23027.3	4.98	47.83	57.21	-0.775	Ⅴ	5、1、3、6、2、8、4
RcHm_v2.0_Chr2g0124071	RcWOX69	208	23069.3	4.98	46.51	58.61	-0.753	Ⅴ	5、1、3、6、2、8、4
RcHm_v2.0_Chr2g0125871	RcWOX94	208	23062.3	4.88	49.75	54.86	-0.8	Ⅴ	5、1、3、6、2、8、4
RcHm_v2.0_Chr1g0383551	RcWOX35	208	23061.3	4.88	48.54	56.73	-0.764	Ⅴ	5、1、3、6、2、8、4
RcHm_v2.0_Chr7g0193451	RcWOX350	208	23080.4	4.99	46.52	57.69	-0.721	Ⅴ	5、1、3、6、2、8、4
RcHm_v2.0_Chr2g0125641	RcWOX90	208	23043.4	5	48.77	55.82	-0.773	Ⅴ	5、1、3、6、2、8、4
RcHm_v2.0_Chr2g0174791	RcWOX259	208	23205.5	4.89	48.64	54.86	-0.831	Ⅴ	5、1、3、6、2、8、4
RcHm_v2.0_Chr2g0128551	RcWOX129	216	24041.4	4.74	51.25	58.24	-0.803	Ⅴ	18、5、1、3、6、2、8、4
RcHm_v2.0_Chr0c19g0500131	RcWOX375	216	24041.4	4.74	51.25	58.24	-0.803	Ⅴ	18、5、1、3、6、2、8、4
RcHm_v2.0_Chr7g0195771	RcWOX355	208	23190.5	5.1	47.95	52.98	-0.82	Ⅴ	5、1、3、6、2、8、4
RcHm_v2.0_Chr2g0146671	RcWOX200	208	23147.4	4.99	49.24	54.86	-0.816	Ⅴ	5、1、3、6、2、8、4
RcHm_v2.0_Chr3g0448081	RcWOX264	208	23177.5	4.99	50.57	54.86	-0.818	Ⅴ	5、1、3、6、2、8、4
RcHm_v2.0_Chr3g0458351	RcWOX279	208	23177.5	4.99	48.83	54.38	-0.828	Ⅴ	5、1、3、6、2、8、4
RcHm_v2.0_Chr2g0128141	RcWOX125	208	23079.4	5	48.96	56.73	-0.824	Ⅴ	5、1、3、6、2、8、4
RcHm_v2.0_Chr7g0187461	RcWOX342	208	23177.5	4.99	49.05	54.86	-0.818	Ⅴ	5、1、3、6、2、8、4
RcHm_v2.0_Chr3g0453291	RcWOX274	216	24173.7	5.01	49.47	56.44	-0.82	Ⅳ	18、5、1、3、6、2、8、4
RcHm_v2.0_Chr0c19g0500021	RcWOX374	208	23246.6	5.11	48.64	54.86	-0.836	Ⅴ	5、1、3、6、2、8、4
RcHm_v2.0_Chr0c19g0499991	RcWOX373	216	24215.7	5.14	49.26	56.44	-0.825	Ⅴ	18、5、1、3、6、2、8、4
RcHm_v2.0_Chr2g0132731	RcWOX157	216	24102.6	5	49.29	56.44	-0.806	Ⅴ	18、5、1、3、6、2、8、4
RcHm_v2.0_Chr2g0121861	RcWOX54	216	24116.6	5.01	49.84	56.44	-0.806	Ⅴ	18、5、1、3、6、2、8、4
RcHm_v2.0_Chr2g0127361	RcWOX117	208	23089.4	5.1	48.9	54.86	-0.801	Ⅴ	5、1、3、6、2、8、4
RcHm_v2.0_Chr2g0128041	RcWOX122	208	22967.3	5.09	48.68	56.73	-0.793	Ⅳ	5、1、3、6、2、8、4
RcHm_v2.0_Chr2g0137501	RcWOX177	208	23064.3	5.09	50.66	56.25	-0.803	Ⅴ	5、1、3、6、2、8、4
RcHm_v2.0_Chr2g0139141	RcWOX181	208	23034.3	5.09	51.39	56.73	-0.791	Ⅳ	5、1、3、6、2、8、4
RcHm_v2.0_Chr2g0122211	RcWOX58	216	23975.4	4.99	53.15	58.24	-0.777	Ⅴ	18、5、1、3、6、2、8、4
RcHm_v2.0_Chr3g0449761	RcWOX267	208	23103.4	5.23	51.8	57.21	-0.799	Ⅴ	5、1、3、6、2、8、4
RcHm_v2.0_Chr2g0124511	RcWOX75	208	23004.3	5.09	51.39	57.21	-0.779	Ⅴ	5、1、3、6、2、8、4
RcHm_v2.0_Chr3g0470571	RcWOX305	280	31497.1	7.67	60.57	61.25	-0.691	Ⅴ	16、5、1、3、6、2
RcHm_v2.0_Chr2g0146141	RcWOX199	208	23054.2	4.97	48.21	54.38	-0.819	Ⅴ	5、1、3、6、2、8、4
RcHm_v2.0_Chr2g0152051	RcWOX216	208	23084.3	5.07	49.17	54.38	-0.808	Ⅴ	5、1、3、6、2、8、4
RcHm_v2.0_Chr2g0166751	RcWOX244	212	23595.9	5.36	50.02	53.35	-0.838	Ⅴ	5、1、3、6、2、8、4
RcHm_v2.0_Chr2g0123361	RcWOX67	208	23098.4	5.09	49.73	54.38	-0.808	Ⅴ	5、1、3、6、2、8、4
RcHm_v2.0_Chr7g0189901	RcWOX345	208	23099.3	4.99	50.37	54.38	-0.808	Ⅴ	5、1、3、6、2、8、4
RcHm_v2.0_Chr2g0151831	RcWOX215	208	23098.4	5.09	49.73	54.38	-0.808	Ⅴ	5、1、3、6、2、8、4
RcHm_v2.0_Chr2g0139511	RcWOX184	208	23068.3	5.09	50.46	54.86	-0.796	Ⅴ	5、1、3、6、2、8、4
RcHm_v2.0_Chr2g0142411	RcWOX188	208	23068.3	5.09	50.46	54.86	-0.796	Ⅴ	5、1、3、6、2、8、4
RcHm_v2.0_Chr2g0154791	RcWOX219	208	23068.3	5.09	50.46	54.86	-0.796	Ⅴ	5、1、3、6、2、8、4
RcHm_v2.0_Chr2g0162151	RcWOX233	208	23068.3	5.09	50.46	54.86	-0.796	Ⅴ	5、1、3、6、2、8、4
RcHm_v2.0_Chr7g0187681	RcWOX343	208	23068.3	5.09	50.46	54.86	-0.796	Ⅳ	5、1、3、6、2、8、4
RcHm_v2.0_Chr2g0126011	RcWOX98	208	23096.4	5.09	50.78	55.77	-0.785	Ⅴ	5、1、3、6、2、8、4
RcHm_v2.0_Chr2g0125901	RcWOX95	293	32863.6	6.91	58.73	60.89	-0.694	Ⅴ	16、5、1、3、6、2、8、4
RcHm_v2.0_Chr0c31g0501441	RcWOX381	208	23082.4	5.09	52.58	55.34	-0.795	Ⅴ	5、1、3、6、2、8、4
